# Supplementary material for: De novo Assembly, Annotation, and Analysis of Transcriptome Data of the Ladakh Ground Skink Provide Genetic Information on High-Altitude Adaptation
Source: Genes (Basel). 2021 Sep 16;12(9):1423. doi: 10.3390/genes12091423 (PMC8466045; doi:10.3390/genes12091423)
Supplement: Supplementary file 1 [file genes-12-01423-s001.zip]

Archive with 1 entries (1 files):
- genes-1356036-supplementary.pdf
